# Supplementary material for: Positive Regulation of TRAF6-Dependent Innate Immune Responses by Protein Phosphatase PP1-γ
Source: PLoS One. 2014 Feb 20;9(2):e89284. doi: 10.1371/journal.pone.0089284 (PMC3930702; doi:10.1371/journal.pone.0089284)
Supplement: Table S1 — Candidate gene hits from the secondary confirmation screen are listed in descending order of NF-κB luciferase reporter activation. The Z primes of the first and second runs of the screen were 0.72 and 0.62, respectively. The negative and positive controls in are in red. (XLSX) [file pone.0089284.s005.xlsx]

## Sheet: Sheet1
Gene_Symbol	Entrez Gene ID	Run1 AVG	Run1 STDEV	Run2 AVG	Run2 STDEV	Combined Average	Combined STDEV	pVAL
IKK SE	POS CONT	280.107	33.7685	144.67	29.8989	212.388	95.7687	0.000179621
Map3k3	26406	164.918	6.15055	189.56	2.3094	177.239	17.424	1.28723e-10
RELA	POS CONT	175.536	15.7444	101.851	12.1882	138.693	52.103	3.5479e-05
TNFRSF10A	8797	44.1939	13.1197	50.9702	12.6375	47.582	4.79157	1.31205e-05
TIRAP	114609	24.4745	11.8525	24.078	8.67391	24.2762	0.280374	0.000407687
CARD14	79092	10.7755	3.49407	33.9197	6.22211	22.3476	16.3654	0.00517369
CPM	1368	0.979592	0.322681	39.9679	8.41944	20.4737	27.5689	0.0542538
Ppp1cc	19047	23.148	5.27322	9.6789	1.79027	16.4134	9.52406	0.00197282
JADE2	23338	5.26531	2.05269	26.3853	16.4517	15.8253	14.9341	0.047295
MAVS	57506	12.9388	2.0787	15.1216	4.30895	14.0302	1.54346	9.31136e-06
Sf3b4	107701	1.04082	0.332012	22.7018	35.4932	11.8713	15.3167	0.216582
DDX41	51428	14.6071	6.42645	6.87615	2.00189	10.7416	5.46664	0.00523064
STARD3	10948	2.78571	1.59319	7.44266	2.44758	5.11419	3.29296	0.0144986
CDC25B	994	1.55102	0.694478	7.78211	11.5215	4.66657	4.40605	0.203841
Grhl1	195733	2.16837	0.782172	5.74541	2.99451	3.95689	2.52935	0.0332095
DDX6	1656	4.21939	0.831053	1.79358	0.3008	3.00648	1.71531	0.0108395
NRSN2	80023	1.96939	0.776315	3.8945	1.36107	2.93194	1.36126	0.0142568
FLJ33069	137835	1.67347	0.3523	3.58945	2.64449	2.63146	1.3548	0.075373
Stx5a	56389	1.10714	0.354803	3.67202	1.67738	2.38958	1.81364	0.0809093
Lsm14a	67070	3	1.54402	1.43578	0.993921	2.21789	1.10607	0.0708402
PAK2	5062	2.38265	1.44484	1.86697	0.515751	2.12481	0.364641	0.0337175
PPM1A	5494	2.69388	0.438657	1.43119	0.661611	2.06254	0.892853	0.0204992
LPL	4023	1.82143	0.732494	2.22706	1.44385	2.02425	0.286828	0.0511272
PGBD3	267004	3.14286	3.93974	0.823394	0.517753	1.98313	1.64011	0.26262
APOC3	345	1.69898	1.37775	2.04358	0.797141	1.87128	0.243668	0.0748252
PHLPP1	23239	0.846939	0.101015	2.73853	0.175155	1.79274	1.33756	0.109762
NR4A1	3164	2.17347	0.615524	1.18349	0.220311	1.67848	0.700024	0.0481235
Rab14	68365	1.16327	0.216622	2.19037	0.1609	1.67682	0.726271	0.0297444
NR4A1	3164	1.07143	0.215013	2.16514	0.602672	1.61828	0.773369	0.0716452
SOS2	6655	1.02041	0.175558	2.20183	0.915441	1.61112	0.835395	0.110984
HERC6	55008	1.32653	0.566304	1.80734	0.347737	1.56694	0.339983	0.0371846
USP33	23032	1.2551	0.393442	1.58257	0.528751	1.41884	0.231554	0.0739814
ARPC1A	10552	1.03061	0.17034	1.79358	0.569916	1.4121	0.539498	0.109915
ABCC1	4363	0.785714	0.222627	1.97248	0.727533	1.3791	0.839168	0.202981
TCF7	6932	0.97449	0.248486	1.58945	0.64553	1.28197	0.434842	0.196491
Hnt	235106	1.22959	0.56073	1.32569	0.729209	1.27764	0.0679503	0.215489
FASN	2194	1.29082	0.551241	1.23624	0.16571	1.26353	0.0385923	0.138238
CCDC6	8030	1.0051	0.361778	1.4656	0.519376	1.23535	0.325619	0.209782
SENP2	59343	1.40306	0.612557	0.924312	0.21245	1.16369	0.338527	0.293176
Brf1	72308	1.06633	0.627337	1.11009	0.114342	1.08821	0.0309467	0.373429
Sybl1	20955	1.0102	0.185927	1.15596	0.489946	1.08308	0.103067	0.365129
EEF1G	1937	0.795918	0.123578	1.29817	0.278119	1.04704	0.355142	0.426678
Glmn	170823	0.877551	0.158957	1.20413	0.43713	1.04084	0.230925	0.440545
Eef1g	67160	1.21429	0.35289	0.857798	0.392785	1.03604	0.252075	0.453658
VECTOR ONLY	NEG CONT	1.08163	0.259754	0.93578	0.46708	1.00871	0.103134	0.5
DSC2	1824	0.979592	0.373345	1.00917	0.57684	0.994383	0.020918	0.4781
HNRPA0	10949	1.28571	0.680748	0.692661	0.16231	0.989187	0.419352	0.475112
CCDC6	8030	0.811224	0.202973	1.12844	1.04203	0.969832	0.224305	0.460467
FBXL4	26235	1.15306	0.75877	0.775229	0.174955	0.964145	0.267167	0.442572
RAN	5901	0.862245	0.385196	0.977064	0.51841	0.919655	0.0811895	0.361245
EBP	10682	1.18878	0.512884	0.644495	0.106563	0.916635	0.384864	0.36235
SMARCAL1	50485	1.19898	0.459184	0.610092	0.122286	0.904536	0.416407	0.343351
PITX1	5307	1.13776	0.524924	0.548165	0.0624	0.84296	0.416903	0.271126
TRGV7	6981	0.627551	0.224412	1.05046	0.809231	0.839005	0.299041	0.305322
DDX18	8886	0.97449	0.325839	0.573394	0.246344	0.773942	0.283617	0.140261
C9orf114	51490	0.760204	0.235285	0.752294	0.410903	0.756249	0.00559357	0.108583
ACADL	33	0.846939	0.212415	0.65367	0.0724	0.750304	0.136662	0.048725
C1S	716	0.943878	0.322843	0.550459	0.168335	0.747168	0.278189	0.104774
Sox9	20682	1.14796	1.06441	0.323394	0.0274	0.735677	0.583055	0.272575
CILP	8483	1.05102	0.867847	0.37844	0.214814	0.71473	0.475586	0.221415
DYX1C1	161582	0.97449	0.420684	0.394495	0.087	0.684493	0.410118	0.103071
SYMPK	8189	0.862245	0.273994	0.465596	0.148192	0.663921	0.280473	0.0459771
C9orf114	51490	0.918367	0.339864	0.380734	0.0602	0.649551	0.380164	0.0635495
AFAP1L1	134265	0.841837	0.0933362	0.424312	0.103084	0.633074	0.295235	0.0222673
USP33	23032	0.729592	0.179758	0.488532	0.20872	0.609062	0.170455	0.0142285
DDX58	23586	0.510204	0.0288615	0.672018	0.309613	0.591111	0.11442	0.0116244
RASGRP3	25780	0.770408	0.231717	0.385321	0.064	0.577865	0.272298	0.0150836
Clk2	12748	0.780612	0.0871837	0.373853	0.0562	0.577233	0.287622	0.0107457
PPP1R3B	79660	0.780612	0.371247	0.364679	0.132393	0.572646	0.294109	0.0295733
TFB2M	64216	0.581633	0.103392	0.483945	0.183084	0.532789	0.0690756	0.00231009
SRP9	6726	0.69898	0.202288	0.362385	0.0998	0.530682	0.238008	0.00690295
FASTK	10922	0.647959	0.108471	0.405963	0.0464	0.526961	0.171117	0.00224941
A2M	2	0.55102	0.057723	0.488532	0.22074	0.519776	0.0441859	0.0021255
PRKACA	5566	0.530612	0.057723	0.316514	0.0527024	0.423563	0.15139	0.000433915
ARHGAP1	392	0.55102	0.0726332	0.272936	0.042	0.411978	0.196636	0.00063175
TBX21	30009	0.510204	0	0.307339	0.0697	0.408772	0.143447	0.000323153
		Z' Run 1 =	0.724784	Z' Run 2=	0.623783
